# Supplementary material for: Sir2 and Glycerol Underlie the Pro-Longevity Effect of Quercetin during Yeast Chronological Aging
Source: Int J Mol Sci. 2023 Jul 31;24(15):12223. doi: 10.3390/ijms241512223 (PMC10419316; doi:10.3390/ijms241512223)
Supplement: Supplementary file 1 [file ijms-24-12223-s001.zip]

Archive with 1 entries (1 files):
- ijms-2518818-supplementary.pdf
